# Supplementary material for: Holocene chloroplast genetic variation of shrubs (Alnus alnobetula, Betula nana, Salix sp.) at the siberian tundra‐taiga ecotone inferred from modern chloroplast genome assembly and sedimentary ancient DNA analyses
Source: Ecol Evol. 2021 Jan 31;11(5):2173–93. doi: 10.1002/ece3.7183 (PMC7920767; doi:10.1002/ece3.7183)
Supplement: Supplementary file 2 — Table S1 [file ECE3-11-2173-s002.xlsx]

## Sheet: Tabelle1
Sample name	Mapping reads (n.)	Depth of coverage min (x)	Depth of coverage mean (x)	Total genome length (bp)	GC content (%)	IR length (bp)	Genes (n.)
A01	1214273	346	1076.3	160502	36.4	26031	138
A02	1018575	298	901.2	160502	36.4	26031	138
A03	1173235	332	1044.4	160495	36.4	26031	138
A04	3230542	982	2892.1	160495	36.4	26031	138
A05	7265784	258	5966.3	160483	36.4	26031	138
A06	661630	76	577.6	160486	36.4	26031	138
A07	946183	78	834.4	160479	36.4	26031	138
B01	1894290	478	1603.6	160518	36.1	25865	134
B02	2903623	650	2629.6	160517	36.1	25865	134
B03	1747958	172	1567.1	160466	36.1	25865	134
B04	10335765	991	8774.3	160480	36.1	25865	134
B05	1147737	300	1024.8	160466	36.1	25865	134
B06	1069148	287	916.9	160343	36.1	25865	134
B07	136648	16	88.4	160525	36.1	25865	134
S01	923383	168	835.2	155581	36.7	27459	134
