# Supplementary material for: Holocene chloroplast genetic variation of shrubs (Alnus alnobetula, Betula nana, Salix sp.) at the siberian tundra‐taiga ecotone inferred from modern chloroplast genome assembly and sedimentary ancient DNA analyses
Source: Ecol Evol. 2021 Jan 31;11(5):2173–93. doi: 10.1002/ece3.7183 (PMC7920767; doi:10.1002/ece3.7183)
Supplement: Supplementary file 3 — Table S2 [file ECE3-11-2173-s003.xlsx]

## Sheet: Alnus
Gene			SV40 (intron)
Position	5329	9359	9942	55497	67831
cp region	LSC	LSC	LSC	LSC	LSC
Individuals / reference / core samples
A01			TATATTT
A02		TAAAAATTATAG	TATATTT
A03		TAAAAATTATAG
A04		TAAAAATTATAG
A05	A			AGAAT	TGAAG
A06	A			AGAAT	TGAAG
A07	A			AGAAT	TGAAG
A.alnobetula (MF136498.1)
Capture - 60 cal yr BP
Capture - 1900 cal yr BP
Capture - 5400 cal yr BP
Capture - 6700 cal yr BP
Shotgun - 60 cal yr BP
Shotgun - 1900 cal yr BP
Shotgun - 5400 cal yr BP
Shotgun - 6700 cal yr BP

## Sheet: Betula
Gene
Position	473	1969	4889	18306	30178	34611	35615	40464	46535	53230	55524	55625	56902	59529	89160
cp region	LSC	LSC	LSC	LSC	LSC	LSC	LSC	LSC	LSC	LSC	LSC	LSC	LSC	LSC	LSC
Individuals / reference / core samples
B01						Long INDEL					TATTATATTATT		CCTTTAT		CTAATGAACGATAAGCCTCTATATTTATACTTTATTTTTTTTTTATTATATTTTATTAAATAGAAACGAC
B02	TACTAATTA	ATAAATT	ATTTTCTT			Long INDEL			TTTAATAGG
B03					ATATTTTATATTATGTT	Long INDEL	TTATAATTATTATAATGTATAAAT	TAAATAAT						A
B04					ATATTTTATATTATGTT	Long INDEL	TTATAATTATTATAATGTATAAAT	TAAATAAT				AATTATATTTTTATATATTTTTA		A
B05	TACTAATTA	ATAAATT		TACCAA		Long INDEL				AATATATATAA	TATTATATTATT	AATTATATTTTTATATATTTTTA	CCTTTAT		CTAATGAACGATAAGCCTCTATATTTATACTTTATTTTTTTTTTATTATATTTTATTAAATAGAAACGAC
B06	TACTAATTA	ATAAATT		TACCAA		Long INDEL					TATTATATTATT		CCTTTAT		CTAATGAACGATAAGCCTCTATATTTATACTTTATTTTTTTTTTATTATATTTTATTAAATAGAAACGAC
B07	TACTAATTA	ATAAATT				Long INDEL
B.nana (KX703002.1)
Capture - 60 cal yr BP
Capture - 1900 cal yr BP
Capture - 5400 cal yr BP
Capture - 6700 cal yr BP
Shotgun - 60 cal yr BP
Shotgun - 1900 cal yr BP
Shotgun - 5400 cal yr BP
Shotgun - 6700 cal yr BP

## Sheet: Salix
Gene	rpl16	clpP						trnK-UUU
Position	72981	84214	105339	147231	147315	147699	149639	151427	154175
cp region	LSC	LSC	LSC	LSC	LSC	LSC	LSC	LSC	LSC
Individuals / reference / core samples
S01	AAGATTTTATT	ATTTTATT	AATCGAGAAAAGAGTCTTATTTGTA	ATAACTTTT	TTTAATA	TTTTTTATATTGTATAGTTTT	GATGTAA	TTGTAAGA	TTTCTA
Salix purpurea (KP019639)
Capture - 60 cal yr BP								TTGTAAGA
Capture - 1900 cal yr BP	AAGATTTTATT							TTGTAAGA
Capture - 5400 cal yr BP								TTGTAAGA
Capture - 6700 cal yr BP								TTGTAAGA
Shotgun - 60 cal yr BP		ATTTTATT	AATCGAGAAAAGAGTCTTATTTGTA					TTGTAAGA
Shotgun - 1900 cal yr BP		ATTTTATT	AATCGAGAAAAGAGTCTTATTTGTA					TTGTAAGA
Shotgun - 5400 cal yr BP		ATTTTATT	AATCGAGAAAAGAGTCTTATTTGTA					TTGTAAGA
Shotgun - 6700 cal yr BP		ATTTTATT
