# Supplementary material for: Holocene chloroplast genetic variation of shrubs (Alnus alnobetula, Betula nana, Salix sp.) at the siberian tundra‐taiga ecotone inferred from modern chloroplast genome assembly and sedimentary ancient DNA analyses
Source: Ecol Evol. 2021 Jan 31;11(5):2173–93. doi: 10.1002/ece3.7183 (PMC7920767; doi:10.1002/ece3.7183)
Supplement: Supplementary file 4 — Table S3 [file ECE3-11-2173-s004.xlsx]

## Sheet: Tabelle1
Dataset	Assembled reads (+duplicates)	Unassembled reads (+duplicates)	Total read counts	Breadth of coverage (%)	Relative (%)
Alnus - Capture - 60 cal yr BP	33 (832)	11 (71)	44	0.028	1.20614
Alnus - Capture - 1900 cal yr BP	254 (25200)	119 (1796)	373	0.158	7.42289
Alnus - Capture - 5400 cal yr BP	592 (29697)	183 (1624)	775	0.214	44.9275
Alnus - Capture - 6700 cal yr BP	590 (26136)	195 (1888)	785	0.209	47.9829
Alnus - Shotgun - 60 cal yr BP	19 (23)	1 (1)	20	0.013	0.390244
Alnus - Shotgun - 1900 cal yr BP	512 (615)	39 (48)	551	0.284	7.78359
Alnus - Shotgun - 5400 cal yr BP	600 (637)	52 (52)	652	0.283	41.3181
Alnus - Shotgun - 6700 cal yr BP	462 (487)	21 (22)	483	0.255	50.523
Betula - Capture - 60 cal yr BP	78 (8931)	42 (2531)	120	0.055	3.28947
Betula - Capture - 1900 cal yr BP	137 (11274)	63 (1891)	200	0.095	3.9801
Betula - Capture - 5400 cal yr BP	17 (540)	5 (88)	22	0.011	1.27536
Betula - Capture - 6700 cal yr BP	17 (559)	5 (13)	22	0.014	1.34474
Betula - Shotgun - 60 cal yr BP	177 (216)	16 (18)	193	0.124	3.76585
Betula - Shotgun - 1900 cal yr BP	284 (344)	23 (25)	307	0.178	4.33677
Betula - Shotgun - 5400 cal yr BP	25 (26)	0 (0)	25	0.016	1.58428
Betula - Shotgun - 6700 cal yr BP	8 (8)	0 (0)	8	0.005	0.83682
Salix - Capture - 60 cal yr BP	2390 (324977)	1094 (24173)	3484	0.421	95.5044
Salix - Capture - 1900 cal yr BP	3109 (345893)	1343 (24224)	4452	0.439	88.597
Salix - Capture - 5400 cal yr BP	737 (34688)	191 (1652)	928	0.237	53.7971
Salix - Capture - 6700 cal yr BP	641 (25040)	188 (1431)	829	0.241	50.6724
Salix - Shotgun - 60 cal yr BP	4563 (5671)	349 (40)	4912	0.664	95.8439
Salix - Shotgun - 1900 cal yr BP	5781 (6992)	440 (495)	6221	0.678	87.8796
Salix - Shotgun - 5400 cal yr BP	851 (894)	50 (55)	901	0.376	57.0976
Salix - Shotgun - 6700 cal yr BP	443 (469)	22 (24)	465	0.259	48.6402
