# Supplementary material for: Holocene chloroplast genetic variation of shrubs (Alnus alnobetula, Betula nana, Salix sp.) at the siberian tundra‐taiga ecotone inferred from modern chloroplast genome assembly and sedimentary ancient DNA analyses
Source: Ecol Evol. 2021 Jan 31;11(5):2173–93. doi: 10.1002/ece3.7183 (PMC7920767; doi:10.1002/ece3.7183)
Supplement: Supplementary file 5 — Table S4 [file ECE3-11-2173-s005.xlsx]

## Sheet: Tabelle1
Individuals’ chloroplast genomes used as reference	A01 (Taymyr)	A02 (Taymyr)	A03 (Taymyr)	A04 (Taymyr)	A05 (Omoloy)	A06 (Kolyma)	A07 (Kolyma)
n. of mapping sedaDNA reads (Capture + Shotgun)	4560	4560	4560	4560	4557	4557	4550
n. of bases covered by reads	114664	114664	114664	114664	114651	114655	114581
n. of identical sites	112517	112517	112517	112516	112484	112486	112405
n. of variable sites	2147	2147	2147	2148	2167	2169	2176
Coverage
Mean	3.6	3.6	3.6	3.6	3.6	3.6	3.5
Std Dev	4.6	4.6	4.6	4.6	4.6	4.6	4.6
Minimum	0	0	0	0	0	0	0
Maximum	35	35	35	35	35	35	35
Ref-Seq	71.4% (114,664 of 160,502)	71.4% (114,664 of 160,502)	71.4% (114,664 of 160,495)	71.4% (114,664 of 160,495)	71.4% (114,651 of 160,483)	71.4% (114,655 of 160,486)	71.4% (114,581 of 160,479)
Ungapped lengths	4,559 reads	4,559 reads	4,559 reads	4,559 reads	4,556 reads	4,556 reads	4,549 reads
Mean	125.1	125.1	125.1	125.1	125.1	125.1	125.1
Std Dev	43.5	43.5	43.5	43.5	43.5	43.5	43.5
Minimum	36	36	36	36	36	36	36
Maximum	240	240	240	240	240	240	240
